# Supplementary material for: Intergenic Interactions of ESR1, GSTO1 and AGER and Risk of Dementia in Community-Dwelling Elderly (SADEM Study)
Source: Genes (Basel). 2024 Oct 29;15(11):1395. doi: 10.3390/genes15111395 (PMC11594218; doi:10.3390/genes15111395)
Supplement: Supplementary file 1 [file genes-15-01395-s001.zip]

Archive with 2 entries (2 files):
- genes-3239265 Suplementary S2.xlsx
- genes-3239265-supplementary S1.pdf
