# Supplementary material for: Intergenic Interactions of ESR1, GSTO1 and AGER and Risk of Dementia in Community-Dwelling Elderly (SADEM Study)
Source: Genes (Basel). 2024 Oct 29;15(11):1395. doi: 10.3390/genes15111395 (PMC11594218; doi:10.3390/genes15111395)
Supplement: Supplementary file 1 [file genes-15-01395-s001.zip › genes-3239265 Suplementary S2.xlsx]

## Sheet: enrichment.Process (2)
Supplementary Table S. interaction netwoks inferred using STRING source
BIOLOGICAL PROCESS
Gene Ontology (http://geneontology.org/)
64 GO-terms significantly enriched
#term ID	term description	observed gene count	background gene count	strength	false discovery rate	matching proteins in your network (IDs)	matching proteins in your network (labels)
GO:1902531	Regulation of intracellular signal transduction	8	1807	0.98	0.00057	9606.ENSP00000263253,9606.ENSP00000268035,9606.ENSP00000268712,9606.ENSP00000291700,9606.ENSP00000358727,9606.ENSP00000364210,9606.ENSP00000381607,9606.ENSP00000405330	EP300,IGF1R,NCOR1,S100B,GSTO1,AGER,GSTP1,ESR1
GO:0009719	Response to endogenous stimulus	7	1447	1.02	0.0025	9606.ENSP00000227507,9606.ENSP00000263253,9606.ENSP00000268035,9606.ENSP00000291700,9606.ENSP00000364210,9606.ENSP00000381607,9606.ENSP00000405330	CCND1,EP300,IGF1R,S100B,AGER,GSTP1,ESR1
GO:0009725	Response to hormone	6	849	1.19	0.0025	9606.ENSP00000227507,9606.ENSP00000263253,9606.ENSP00000268035,9606.ENSP00000291700,9606.ENSP00000381607,9606.ENSP00000405330	CCND1,EP300,IGF1R,S100B,GSTP1,ESR1
GO:0046328	Regulation of JNK cascade	4	183	1.68	0.0031	9606.ENSP00000268035,9606.ENSP00000268712,9606.ENSP00000364210,9606.ENSP00000381607	IGF1R,NCOR1,AGER,GSTP1
GO:0070887	Cellular response to chemical stimulus	8	2919	0.78	0.0036	9606.ENSP00000227507,9606.ENSP00000263253,9606.ENSP00000268035,9606.ENSP00000291700,9606.ENSP00000358727,9606.ENSP00000364210,9606.ENSP00000381607,9606.ENSP00000405330	CCND1,EP300,IGF1R,S100B,GSTO1,AGER,GSTP1,ESR1
GO:1902532	Negative regulation of intracellular signal transduction	5	508	1.33	0.0036	9606.ENSP00000268035,9606.ENSP00000268712,9606.ENSP00000358727,9606.ENSP00000381607,9606.ENSP00000405330	IGF1R,NCOR1,GSTO1,GSTP1,ESR1
GO:1902533	Positive regulation of intracellular signal transduction	6	1041	1.1	0.0036	9606.ENSP00000263253,9606.ENSP00000268035,9606.ENSP00000291700,9606.ENSP00000358727,9606.ENSP00000364210,9606.ENSP00000405330	EP300,IGF1R,S100B,GSTO1,AGER,ESR1
GO:0010033	Response to organic substance	8	3011	0.76	0.0037	9606.ENSP00000227507,9606.ENSP00000263253,9606.ENSP00000268035,9606.ENSP00000291700,9606.ENSP00000358727,9606.ENSP00000364210,9606.ENSP00000381607,9606.ENSP00000405330	CCND1,EP300,IGF1R,S100B,GSTO1,AGER,GSTP1,ESR1
GO:0051239	Regulation of multicellular organismal process	8	3227	0.73	0.0045	9606.ENSP00000227507,9606.ENSP00000263253,9606.ENSP00000268035,9606.ENSP00000291700,9606.ENSP00000358727,9606.ENSP00000364210,9606.ENSP00000381607,9606.ENSP00000405330	CCND1,EP300,IGF1R,S100B,GSTO1,AGER,GSTP1,ESR1
GO:0033143	Regulation of intracellular steroid hormone receptor signaling pathway	3	76	1.93	0.0048	9606.ENSP00000263253,9606.ENSP00000268712,9606.ENSP00000405330	EP300,NCOR1,ESR1
GO:0043627	Response to estrogen	3	74	1.95	0.0048	9606.ENSP00000227507,9606.ENSP00000263253,9606.ENSP00000405330	CCND1,EP300,ESR1
GO:0048519	Negative regulation of biological process	9	5389	0.56	0.0071	9606.ENSP00000227507,9606.ENSP00000263253,9606.ENSP00000268035,9606.ENSP00000268712,9606.ENSP00000291700,9606.ENSP00000358727,9606.ENSP00000364210,9606.ENSP00000381607,9606.ENSP00000405330	CCND1,EP300,IGF1R,NCOR1,S100B,GSTO1,AGER,GSTP1,ESR1
GO:0048545	Response to steroid hormone	4	328	1.42	0.0071	9606.ENSP00000227507,9606.ENSP00000291700,9606.ENSP00000381607,9606.ENSP00000405330	CCND1,S100B,GSTP1,ESR1
GO:0071310	Cellular response to organic substance	7	2369	0.81	0.0071	9606.ENSP00000227507,9606.ENSP00000263253,9606.ENSP00000268035,9606.ENSP00000358727,9606.ENSP00000364210,9606.ENSP00000381607,9606.ENSP00000405330	CCND1,EP300,IGF1R,GSTO1,AGER,GSTP1,ESR1
GO:0080134	Regulation of response to stress	6	1437	0.96	0.0071	9606.ENSP00000263253,9606.ENSP00000268035,9606.ENSP00000268712,9606.ENSP00000364210,9606.ENSP00000381607,9606.ENSP00000405330	EP300,IGF1R,NCOR1,AGER,GSTP1,ESR1
GO:0080135	Regulation of cellular response to stress	5	739	1.17	0.0071	9606.ENSP00000263253,9606.ENSP00000268035,9606.ENSP00000268712,9606.ENSP00000364210,9606.ENSP00000381607	EP300,IGF1R,NCOR1,AGER,GSTP1
GO:0033598	Mammary gland epithelial cell proliferation	2	12	2.56	0.0100	9606.ENSP00000227507,9606.ENSP00000405330	CCND1,ESR1
GO:0008284	Positive regulation of cell population proliferation	5	919	1.07	0.0125	9606.ENSP00000227507,9606.ENSP00000268035,9606.ENSP00000291700,9606.ENSP00000364210,9606.ENSP00000405330	CCND1,IGF1R,S100B,AGER,ESR1
GO:0032355	Response to estradiol	3	142	1.66	0.0125	9606.ENSP00000227507,9606.ENSP00000381607,9606.ENSP00000405330	CCND1,GSTP1,ESR1
GO:0042127	Regulation of cell population proliferation	6	1642	0.9	0.0125	9606.ENSP00000227507,9606.ENSP00000268035,9606.ENSP00000291700,9606.ENSP00000364210,9606.ENSP00000381607,9606.ENSP00000405330	CCND1,IGF1R,S100B,AGER,GSTP1,ESR1
GO:0042325	Regulation of phosphorylation	6	1626	0.9	0.0125	9606.ENSP00000227507,9606.ENSP00000263253,9606.ENSP00000268035,9606.ENSP00000268712,9606.ENSP00000364210,9606.ENSP00000381607	CCND1,EP300,IGF1R,NCOR1,AGER,GSTP1
GO:0045056	Transcytosis	2	14	2.49	0.0125	9606.ENSP00000268035,9606.ENSP00000364210	IGF1R,AGER
GO:0048518	Positive regulation of biological process	9	6112	0.51	0.0125	9606.ENSP00000227507,9606.ENSP00000263253,9606.ENSP00000268035,9606.ENSP00000268712,9606.ENSP00000291700,9606.ENSP00000358727,9606.ENSP00000364210,9606.ENSP00000381607,9606.ENSP00000405330	CCND1,EP300,IGF1R,NCOR1,S100B,GSTO1,AGER,GSTP1,ESR1
GO:0048585	Negative regulation of response to stimulus	6	1636	0.9	0.0125	9606.ENSP00000268035,9606.ENSP00000268712,9606.ENSP00000358727,9606.ENSP00000364210,9606.ENSP00000381607,9606.ENSP00000405330	IGF1R,NCOR1,GSTO1,AGER,GSTP1,ESR1
GO:0065008	Regulation of biological quality	8	4042	0.63	0.0125	9606.ENSP00000227507,9606.ENSP00000263253,9606.ENSP00000268035,9606.ENSP00000291700,9606.ENSP00000358727,9606.ENSP00000364210,9606.ENSP00000381607,9606.ENSP00000405330	CCND1,EP300,IGF1R,S100B,GSTO1,AGER,GSTP1,ESR1
GO:0071637	Regulation of monocyte chemotactic protein-1 production	2	16	2.43	0.0125	9606.ENSP00000364210,9606.ENSP00000381607	AGER,GSTP1
GO:1903799	Negative regulation of production of miRNAs involved in gene silencing by miRNA	2	14	2.49	0.0125	9606.ENSP00000268712,9606.ENSP00000405330	NCOR1,ESR1
GO:0010605	Negative regulation of macromolecule metabolic process	7	2875	0.72	0.0131	9606.ENSP00000227507,9606.ENSP00000263253,9606.ENSP00000268035,9606.ENSP00000268712,9606.ENSP00000364210,9606.ENSP00000381607,9606.ENSP00000405330	CCND1,EP300,IGF1R,NCOR1,AGER,GSTP1,ESR1
GO:0031399	Regulation of protein modification process	6	1870	0.84	0.0131	9606.ENSP00000227507,9606.ENSP00000263253,9606.ENSP00000268035,9606.ENSP00000268712,9606.ENSP00000364210,9606.ENSP00000381607	CCND1,EP300,IGF1R,NCOR1,AGER,GSTP1
GO:0034284	Response to monosaccharide	3	148	1.64	0.0131	9606.ENSP00000268035,9606.ENSP00000364210,9606.ENSP00000381607	IGF1R,AGER,GSTP1
GO:0043409	Negative regulation of MAPK cascade	3	168	1.59	0.0131	9606.ENSP00000268035,9606.ENSP00000268712,9606.ENSP00000381607	IGF1R,NCOR1,GSTP1
GO:0044093	Positive regulation of molecular function	6	1842	0.85	0.0131	9606.ENSP00000227507,9606.ENSP00000263253,9606.ENSP00000268035,9606.ENSP00000358727,9606.ENSP00000364210,9606.ENSP00000405330	CCND1,EP300,IGF1R,GSTO1,AGER,ESR1
GO:0051240	Positive regulation of multicellular organismal process	6	1770	0.87	0.0131	9606.ENSP00000227507,9606.ENSP00000263253,9606.ENSP00000268035,9606.ENSP00000291700,9606.ENSP00000358727,9606.ENSP00000364210	CCND1,EP300,IGF1R,S100B,GSTO1,AGER
GO:0051384	Response to glucocorticoid	3	147	1.65	0.0131	9606.ENSP00000227507,9606.ENSP00000291700,9606.ENSP00000381607	CCND1,S100B,GSTP1
GO:0060749	Mammary gland alveolus development	2	19	2.36	0.0131	9606.ENSP00000227507,9606.ENSP00000405330	CCND1,ESR1
GO:1901687	Glutathione derivative biosynthetic process	2	21	2.32	0.0131	9606.ENSP00000358727,9606.ENSP00000381607	GSTO1,GSTP1
GO:0071900	Regulation of protein serine/threonine kinase activity	4	521	1.22	0.0133	9606.ENSP00000227507,9606.ENSP00000268035,9606.ENSP00000364210,9606.ENSP00000381607	CCND1,IGF1R,AGER,GSTP1
GO:0010001	Glial cell differentiation	3	178	1.56	0.0137	9606.ENSP00000291700,9606.ENSP00000364210,9606.ENSP00000381607	S100B,AGER,GSTP1
GO:0048878	Chemical homeostasis	5	1124	0.99	0.0140	9606.ENSP00000268035,9606.ENSP00000358727,9606.ENSP00000364210,9606.ENSP00000381607,9606.ENSP00000405330	IGF1R,GSTO1,AGER,GSTP1,ESR1
GO:0060765	Regulation of androgen receptor signaling pathway	2	25	2.24	0.0140	9606.ENSP00000263253,9606.ENSP00000268712	EP300,NCOR1
GO:0010629	Negative regulation of gene expression	6	2014	0.81	0.0156	9606.ENSP00000227507,9606.ENSP00000263253,9606.ENSP00000268712,9606.ENSP00000364210,9606.ENSP00000381607,9606.ENSP00000405330	CCND1,EP300,NCOR1,AGER,GSTP1,ESR1
GO:0007610	Behavior	4	572	1.18	0.0167	9606.ENSP00000263253,9606.ENSP00000268712,9606.ENSP00000291700,9606.ENSP00000364210	EP300,NCOR1,S100B,AGER
GO:0048523	Negative regulation of cellular process	8	4874	0.55	0.0206	9606.ENSP00000227507,9606.ENSP00000263253,9606.ENSP00000268035,9606.ENSP00000268712,9606.ENSP00000291700,9606.ENSP00000358727,9606.ENSP00000381607,9606.ENSP00000405330	CCND1,EP300,IGF1R,NCOR1,S100B,GSTO1,GSTP1,ESR1
GO:0065009	Regulation of molecular function	8	4913	0.55	0.0216	9606.ENSP00000227507,9606.ENSP00000263253,9606.ENSP00000268035,9606.ENSP00000268712,9606.ENSP00000358727,9606.ENSP00000364210,9606.ENSP00000381607,9606.ENSP00000405330	CCND1,EP300,IGF1R,NCOR1,GSTO1,AGER,GSTP1,ESR1
GO:0046329	Negative regulation of JNK cascade	2	37	2.07	0.0253	9606.ENSP00000268712,9606.ENSP00000381607	NCOR1,GSTP1
GO:1904646	Cellular response to amyloid-beta	2	39	2.05	0.0272	9606.ENSP00000268035,9606.ENSP00000364210	IGF1R,AGER
GO:0031347	Regulation of defense response	4	674	1.11	0.0275	9606.ENSP00000263253,9606.ENSP00000364210,9606.ENSP00000381607,9606.ENSP00000405330	EP300,AGER,GSTP1,ESR1
GO:0043122	Regulation of I-kappaB kinase/NF-kappaB signaling	3	251	1.41	0.0297	9606.ENSP00000291700,9606.ENSP00000381607,9606.ENSP00000405330	S100B,GSTP1,ESR1
GO:0007611	Learning or memory	3	259	1.4	0.0313	9606.ENSP00000263253,9606.ENSP00000291700,9606.ENSP00000364210	EP300,S100B,AGER
GO:0043124	Negative regulation of I-kappaB kinase/NF-kappaB signaling	2	47	1.97	0.0341	9606.ENSP00000381607,9606.ENSP00000405330	GSTP1,ESR1
GO:0048511	Rhythmic process	3	271	1.38	0.0341	9606.ENSP00000263253,9606.ENSP00000268712,9606.ENSP00000405330	EP300,NCOR1,ESR1
GO:0051091	Positive regulation of DNA-binding transcription factor activity	3	271	1.38	0.0341	9606.ENSP00000263253,9606.ENSP00000364210,9606.ENSP00000405330	EP300,AGER,ESR1
GO:0051172	Negative regulation of nitrogen compound metabolic process	6	2429	0.73	0.0341	9606.ENSP00000227507,9606.ENSP00000263253,9606.ENSP00000268035,9606.ENSP00000268712,9606.ENSP00000381607,9606.ENSP00000405330	CCND1,EP300,IGF1R,NCOR1,GSTP1,ESR1
GO:0001932	Regulation of protein phosphorylation	5	1459	0.87	0.0343	9606.ENSP00000227507,9606.ENSP00000268035,9606.ENSP00000268712,9606.ENSP00000364210,9606.ENSP00000381607	CCND1,IGF1R,NCOR1,AGER,GSTP1
GO:0055082	Cellular chemical homeostasis	4	753	1.06	0.0354	9606.ENSP00000268035,9606.ENSP00000358727,9606.ENSP00000364210,9606.ENSP00000405330	IGF1R,GSTO1,AGER,ESR1
GO:0010558	Negative regulation of macromolecule biosynthetic process	5	1534	0.85	0.0417	9606.ENSP00000227507,9606.ENSP00000263253,9606.ENSP00000268712,9606.ENSP00000381607,9606.ENSP00000405330	CCND1,EP300,NCOR1,GSTP1,ESR1
GO:0010677	Negative regulation of cellular carbohydrate metabolic process	2	54	1.91	0.0417	9606.ENSP00000263253,9606.ENSP00000268712	EP300,NCOR1
GO:0048522	Positive regulation of cellular process	8	5579	0.49	0.0419	9606.ENSP00000227507,9606.ENSP00000263253,9606.ENSP00000268035,9606.ENSP00000291700,9606.ENSP00000358727,9606.ENSP00000364210,9606.ENSP00000381607,9606.ENSP00000405330	CCND1,EP300,IGF1R,S100B,GSTO1,AGER,GSTP1,ESR1
GO:0048708	Astrocyte differentiation	2	55	1.9	0.0419	9606.ENSP00000291700,9606.ENSP00000364210	S100B,AGER
GO:0009893	Positive regulation of metabolic process	7	3893	0.59	0.0421	9606.ENSP00000227507,9606.ENSP00000263253,9606.ENSP00000268035,9606.ENSP00000268712,9606.ENSP00000364210,9606.ENSP00000381607,9606.ENSP00000405330	CCND1,EP300,IGF1R,NCOR1,AGER,GSTP1,ESR1
GO:1901700	Response to oxygen-containing compound	5	1567	0.84	0.0434	9606.ENSP00000227507,9606.ENSP00000268035,9606.ENSP00000364210,9606.ENSP00000381607,9606.ENSP00000405330	CCND1,IGF1R,AGER,GSTP1,ESR1
GO:0031324	Negative regulation of cellular metabolic process	6	2630	0.7	0.0458	9606.ENSP00000227507,9606.ENSP00000263253,9606.ENSP00000268035,9606.ENSP00000268712,9606.ENSP00000381607,9606.ENSP00000405330	CCND1,EP300,IGF1R,NCOR1,GSTP1,ESR1
GO:0048468	Cell development	5	1629	0.82	0.0490	9606.ENSP00000263253,9606.ENSP00000291700,9606.ENSP00000364210,9606.ENSP00000381607,9606.ENSP00000405330	EP300,S100B,AGER,GSTP1,ESR1
GO:1901653	Cellular response to peptide	3	331	1.29	0.0490	9606.ENSP00000268035,9606.ENSP00000364210,9606.ENSP00000381607	IGF1R,AGER,GSTP1
REFERENCE PUBLICATIONS (PubMEd; https://pubmed.ncbi.nlm.nih.gov/)
10000 PUBLICATIONS SIGNIFICANTLY ENRICHED; FILE FORMAT: EXCEL
https://1drv.ms/x/s!AjBYkJQUIqu0gfo0nEcfYVzb79wa1w?e=HE1Hw9
LOCAL NETWORK CLUSTER (STRING; https://string-db.org/)
3 clusters significantly enriched
#term ID	term description	observed gene count	background gene count	strength	false discovery rate	matching proteins in your network (IDs)	matching proteins in your network (labels)
CL:5990	Mixed, incl. Nuclear Receptor transcription pathway, and RORA activates gene expression	3	64	2.01	0.0144	9606.ENSP00000268035,9606.ENSP00000268712,9606.ENSP00000405330	IGF1R,NCOR1,ESR1
CL:6081	Endometrial hyperplasia, and STAT3, SH2 domain	2	5	2.94	0.0144	9606.ENSP00000268035,9606.ENSP00000405330	IGF1R,ESR1
CL:13066	Glutathione derivative metabolic process, and Byssinosis	2	22	2.3	0.0335	9606.ENSP00000358727,9606.ENSP00000381607	GSTO1,GSTP1
REACTOME PATHWAYS (https://reactome.org/userguide/pathway-browser)
33 Pathways significantly enriched
#term ID	term description	observed gene count	background gene count	strength	false discovery rate	matching proteins in your network (IDs)	matching proteins in your network (labels)
HSA-9006931	Signaling by Nuclear Receptors	5	265	1.61	0.00013	9606.ENSP00000227507,9606.ENSP00000263253,9606.ENSP00000268035,9606.ENSP00000268712,9606.ENSP00000405330	CCND1,EP300,IGF1R,NCOR1,ESR1
HSA-1251985	Nuclear signaling by ERBB4	3	32	2.31	0.00047	9606.ENSP00000268712,9606.ENSP00000291700,9606.ENSP00000405330	NCOR1,S100B,ESR1
HSA-8939211	ESR-mediated signaling	4	189	1.66	0.00080	9606.ENSP00000227507,9606.ENSP00000263253,9606.ENSP00000268035,9606.ENSP00000405330	CCND1,EP300,IGF1R,ESR1
HSA-9006934	Signaling by Receptor Tyrosine Kinases	5	502	1.34	0.00080	9606.ENSP00000263253,9606.ENSP00000268035,9606.ENSP00000268712,9606.ENSP00000291700,9606.ENSP00000405330	EP300,IGF1R,NCOR1,S100B,ESR1
HSA-168928	DDX58/IFIH1-mediated induction of interferon-alpha/beta	3	76	1.93	0.0017	9606.ENSP00000263253,9606.ENSP00000291700,9606.ENSP00000364210	EP300,S100B,AGER
HSA-9009391	Extra-nuclear estrogen signaling	3	74	1.95	0.0017	9606.ENSP00000227507,9606.ENSP00000268035,9606.ENSP00000405330	CCND1,IGF1R,ESR1
HSA-8951936	RUNX3 regulates p14-ARF	2	9	2.68	0.0028	9606.ENSP00000227507,9606.ENSP00000263253	CCND1,EP300
HSA-879415	Advanced glycosylation endproduct receptor signaling	2	13	2.52	0.0047	9606.ENSP00000291700,9606.ENSP00000364210	S100B,AGER
HSA-9018519	Estrogen-dependent gene expression	3	119	1.74	0.0047	9606.ENSP00000227507,9606.ENSP00000263253,9606.ENSP00000405330	CCND1,EP300,ESR1
HSA-449147	Signaling by Interleukins	4	440	1.3	0.0059	9606.ENSP00000227507,9606.ENSP00000291700,9606.ENSP00000358727,9606.ENSP00000364210	CCND1,S100B,GSTO1,AGER
HSA-168256	Immune System	6	1956	0.82	0.0110	9606.ENSP00000227507,9606.ENSP00000263253,9606.ENSP00000291700,9606.ENSP00000358727,9606.ENSP00000364210,9606.ENSP00000381607	CCND1,EP300,S100B,GSTO1,AGER,GSTP1
HSA-933542	TRAF6 mediated NF-kB activation	2	24	2.26	0.0110	9606.ENSP00000291700,9606.ENSP00000364210	S100B,AGER
HSA-157118	Signaling by NOTCH	3	202	1.51	0.0141	9606.ENSP00000227507,9606.ENSP00000263253,9606.ENSP00000268712	CCND1,EP300,NCOR1
HSA-8878171	Transcriptional regulation by RUNX1	3	204	1.5	0.0141	9606.ENSP00000227507,9606.ENSP00000263253,9606.ENSP00000405330	CCND1,EP300,ESR1
HSA-156590	Glutathione conjugation	2	33	2.12	0.0142	9606.ENSP00000358727,9606.ENSP00000381607	GSTO1,GSTP1
HSA-445989	TAK1 activates NFkB by phosphorylation and activation of IKKs complex	2	32	2.13	0.0142	9606.ENSP00000291700,9606.ENSP00000364210	S100B,AGER
HSA-8864260	Transcriptional regulation by the AP-2 (TFAP2) family of transcription factors	2	35	2.09	0.0150	9606.ENSP00000263253,9606.ENSP00000405330	EP300,ESR1
HSA-3247509	Chromatin modifying enzymes	3	237	1.44	0.0158	9606.ENSP00000227507,9606.ENSP00000263253,9606.ENSP00000268712	CCND1,EP300,NCOR1
HSA-9029569	NR1H3 & NR1H2 regulate gene expression linked to cholesterol transport and efflux	2	37	2.07	0.0158	9606.ENSP00000263253,9606.ENSP00000268712	EP300,NCOR1
HSA-2122947	NOTCH1 Intracellular Domain Regulates Transcription	2	48	1.96	0.0206	9606.ENSP00000263253,9606.ENSP00000268712	EP300,NCOR1
HSA-383280	Nuclear Receptor transcription pathway	2	53	1.91	0.0239	9606.ENSP00000268712,9606.ENSP00000405330	NCOR1,ESR1
HSA-1912408	Pre-NOTCH Transcription and Translation	2	62	1.85	0.0274	9606.ENSP00000227507,9606.ENSP00000263253	CCND1,EP300
HSA-2644606	Constitutive Signaling by NOTCH1 PEST Domain Mutants	2	58	1.87	0.0274	9606.ENSP00000263253,9606.ENSP00000268712	EP300,NCOR1
HSA-2894862	Constitutive Signaling by NOTCH1 HD+PEST Domain Mutants	2	58	1.87	0.0274	9606.ENSP00000263253,9606.ENSP00000268712	EP300,NCOR1
HSA-162582	Signal Transduction	6	2741	0.68	0.0294	9606.ENSP00000227507,9606.ENSP00000263253,9606.ENSP00000268035,9606.ENSP00000268712,9606.ENSP00000291700,9606.ENSP00000405330	CCND1,EP300,IGF1R,NCOR1,S100B,ESR1
HSA-400253	Circadian Clock	2	67	1.81	0.0294	9606.ENSP00000263253,9606.ENSP00000268712	EP300,NCOR1
HSA-5663202	Diseases of signal transduction by growth factor receptors and second messengers	3	392	1.22	0.0378	9606.ENSP00000263253,9606.ENSP00000268712,9606.ENSP00000405330	EP300,NCOR1,ESR1
HSA-381340	Transcriptional regulation of white adipocyte differentiation	2	84	1.71	0.0395	9606.ENSP00000263253,9606.ENSP00000268712	EP300,NCOR1
HSA-168249	Innate Immune System	4	1025	0.93	0.0399	9606.ENSP00000263253,9606.ENSP00000291700,9606.ENSP00000364210,9606.ENSP00000381607	EP300,S100B,AGER,GSTP1
HSA-5617472	Activation of anterior HOX genes in hindbrain development during early embryogenesis	2	91	1.68	0.0399	9606.ENSP00000263253,9606.ENSP00000268712	EP300,NCOR1
HSA-1989781	PPARA activates gene expression	2	117	1.57	0.0480	9606.ENSP00000263253,9606.ENSP00000268712	EP300,NCOR1
HSA-8878166	Transcriptional regulation by RUNX2	2	118	1.57	0.0480	9606.ENSP00000227507,9606.ENSP00000405330	CCND1,ESR1
HSA-212436	Generic Transcription Pathway	4	1197	0.86	0.0493	9606.ENSP00000227507,9606.ENSP00000263253,9606.ENSP00000268712,9606.ENSP00000405330	CCND1,EP300,NCOR1,ESR1
KEGG PATHWAYS (https://www.genome.jp/kegg/pathway.html)
31 PATHWAYS SIGNIFICANTLY ENRICHED
#term ID	term description	observed gene count	background gene count	strength	false discovery rate	matching proteins in your network (IDs)	matching proteins in your network (labels)
hsa05200	Pathways in cancer	6	517	1.4	9.32e-06	9606.ENSP00000227507,9606.ENSP00000263253,9606.ENSP00000268035,9606.ENSP00000358727,9606.ENSP00000381607,9606.ENSP00000405330	CCND1,EP300,IGF1R,GSTO1,GSTP1,ESR1
hsa01522	Endocrine resistance	4	95	1.96	1.28e-05	9606.ENSP00000227507,9606.ENSP00000268035,9606.ENSP00000268712,9606.ENSP00000405330	CCND1,IGF1R,NCOR1,ESR1
hsa05215	Prostate cancer	4	96	1.96	1.28e-05	9606.ENSP00000227507,9606.ENSP00000263253,9606.ENSP00000268035,9606.ENSP00000381607	CCND1,EP300,IGF1R,GSTP1
hsa04919	Thyroid hormone signaling pathway	4	119	1.86	1.53e-05	9606.ENSP00000227507,9606.ENSP00000263253,9606.ENSP00000268712,9606.ENSP00000405330	CCND1,EP300,NCOR1,ESR1
hsa05225	Hepatocellular carcinoma	4	160	1.74	3.89e-05	9606.ENSP00000227507,9606.ENSP00000268035,9606.ENSP00000358727,9606.ENSP00000381607	CCND1,IGF1R,GSTO1,GSTP1
hsa04068	FoxO signaling pathway	3	127	1.71	0.0013	9606.ENSP00000227507,9606.ENSP00000263253,9606.ENSP00000268035	CCND1,EP300,IGF1R
hsa05224	Breast cancer	3	145	1.65	0.0017	9606.ENSP00000227507,9606.ENSP00000268035,9606.ENSP00000405330	CCND1,IGF1R,ESR1
hsa05205	Proteoglycans in cancer	3	196	1.52	0.0035	9606.ENSP00000227507,9606.ENSP00000268035,9606.ENSP00000405330	CCND1,IGF1R,ESR1
hsa00480	Glutathione metabolism	2	53	1.91	0.0103	9606.ENSP00000358727,9606.ENSP00000381607	GSTO1,GSTP1
hsa00980	Metabolism of xenobiotics by cytochrome P450	2	69	1.8	0.0133	9606.ENSP00000358727,9606.ENSP00000381607	GSTO1,GSTP1
hsa00982	Drug metabolism - cytochrome P450	2	64	1.83	0.0133	9606.ENSP00000358727,9606.ENSP00000381607	GSTO1,GSTP1
hsa00983	Drug metabolism - other enzymes	2	75	1.76	0.0133	9606.ENSP00000358727,9606.ENSP00000381607	GSTO1,GSTP1
hsa01524	Platinum drug resistance	2	70	1.79	0.0133	9606.ENSP00000358727,9606.ENSP00000381607	GSTO1,GSTP1
hsa04520	Adherens junction	2	67	1.81	0.0133	9606.ENSP00000263253,9606.ENSP00000268035	EP300,IGF1R
hsa04917	Prolactin signaling pathway	2	69	1.8	0.0133	9606.ENSP00000227507,9606.ENSP00000405330	CCND1,ESR1
hsa05204	Chemical carcinogenesis	2	75	1.76	0.0133	9606.ENSP00000358727,9606.ENSP00000381607	GSTO1,GSTP1
hsa05214	Glioma	2	72	1.78	0.0133	9606.ENSP00000227507,9606.ENSP00000268035	CCND1,IGF1R
hsa05218	Melanoma	2	72	1.78	0.0133	9606.ENSP00000227507,9606.ENSP00000268035	CCND1,IGF1R
hsa04933	AGE-RAGE signaling pathway in diabetic complications	2	98	1.65	0.0161	9606.ENSP00000227507,9606.ENSP00000364210	CCND1,AGER
hsa04066	HIF-1 signaling pathway	2	106	1.61	0.0178	9606.ENSP00000263253,9606.ENSP00000268035	EP300,IGF1R
hsa04110	Cell cycle	2	120	1.56	0.0216	9606.ENSP00000227507,9606.ENSP00000263253	CCND1,EP300
hsa04152	AMPK signaling pathway	2	120	1.56	0.0216	9606.ENSP00000227507,9606.ENSP00000268035	CCND1,IGF1R
hsa05418	Fluid shear stress and atherosclerosis	2	130	1.52	0.0230	9606.ENSP00000358727,9606.ENSP00000381607	GSTO1,GSTP1
hsa04310	Wnt signaling pathway	2	154	1.45	0.0307	9606.ENSP00000227507,9606.ENSP00000263253	CCND1,EP300
hsa04630	JAK-STAT signaling pathway	2	160	1.43	0.0317	9606.ENSP00000227507,9606.ENSP00000263253	CCND1,EP300
hsa05206	MicroRNAs in cancer	2	160	1.43	0.0317	9606.ENSP00000227507,9606.ENSP00000263253	CCND1,EP300
hsa05202	Transcriptional misregulation in cancer	2	171	1.41	0.0334	9606.ENSP00000268035,9606.ENSP00000268712	IGF1R,NCOR1
hsa05203	Viral carcinogenesis	2	182	1.38	0.0364	9606.ENSP00000227507,9606.ENSP00000263253	CCND1,EP300
hsa05167	Kaposi sarcoma-associated herpesvirus infection	2	187	1.37	0.0370	9606.ENSP00000227507,9606.ENSP00000263253	CCND1,EP300
hsa04510	Focal adhesion	2	198	1.34	0.0399	9606.ENSP00000227507,9606.ENSP00000268035	CCND1,IGF1R
hsa05166	Human T-cell leukemia virus 1 infection	2	211	1.31	0.0437	9606.ENSP00000227507,9606.ENSP00000263253	CCND1,EP300
Wiki Pathways (https://www.wikipathways.org/)
15 pathways significantly enriched
#term ID	term description	observed gene count	background gene count	strength	false discovery rate	matching proteins in your network (IDs)	matching proteins in your network (labels)
WP2882	Nuclear receptors meta-pathway	5	316	1.54	9.31e-05	9606.ENSP00000227507,9606.ENSP00000263253,9606.ENSP00000364210,9606.ENSP00000381607,9606.ENSP00000405330	CCND1,EP300,AGER,GSTP1,ESR1
WP61	Notch signaling pathway (Netpath)	3	61	2.03	0.00094	9606.ENSP00000227507,9606.ENSP00000263253,9606.ENSP00000268712	CCND1,EP300,NCOR1
WP138	Androgen receptor signaling pathway	3	88	1.87	0.0015	9606.ENSP00000227507,9606.ENSP00000263253,9606.ENSP00000268712	CCND1,EP300,NCOR1
WP2261	Glioblastoma signaling pathways	3	82	1.9	0.0015	9606.ENSP00000227507,9606.ENSP00000263253,9606.ENSP00000268035	CCND1,EP300,IGF1R
WP2814	Mammary gland development pathway - Puberty (Stage 2 of 4)	2	13	2.52	0.0027	9606.ENSP00000227507,9606.ENSP00000405330	CCND1,ESR1
WP1984	Integrated breast cancer pathway	3	151	1.64	0.0044	9606.ENSP00000227507,9606.ENSP00000263253,9606.ENSP00000405330	CCND1,EP300,ESR1
WP4262	Breast cancer pathway	3	153	1.63	0.0044	9606.ENSP00000227507,9606.ENSP00000268035,9606.ENSP00000405330	CCND1,IGF1R,ESR1
WP2817	Mammary gland development pathway - Pregnancy and lactation (Stage 3 of 4)	2	31	2.15	0.0083	9606.ENSP00000227507,9606.ENSP00000405330	CCND1,ESR1
WP2586	Aryl hydrocarbon receptor Netpath	2	46	1.98	0.0158	9606.ENSP00000263253,9606.ENSP00000405330	EP300,ESR1
WP3651	Pathways affected in adenoid cystic carcinoma	2	64	1.83	0.0269	9606.ENSP00000263253,9606.ENSP00000268712	EP300,NCOR1
WP2034	Leptin signaling pathway	2	75	1.76	0.0308	9606.ENSP00000227507,9606.ENSP00000405330	CCND1,ESR1
WP3584	MECP2 and associated Rett syndrome	2	72	1.78	0.0308	9606.ENSP00000268035,9606.ENSP00000268712	IGF1R,NCOR1
WP4674	Head and neck squamous cell carcinoma	2	72	1.78	0.0308	9606.ENSP00000227507,9606.ENSP00000268035	CCND1,IGF1R
WP4806	EGFR tyrosine kinase inhibitor resistance	2	83	1.72	0.0319	9606.ENSP00000227507,9606.ENSP00000268035	CCND1,IGF1R
WP399	Wnt signaling pathway and pluripotency	2	101	1.63	0.0436	9606.ENSP00000227507,9606.ENSP00000263253	CCND1,EP300
